# Supplementary material for: Association of Genetic Variants Influencing Lipid Levels with Coronary Artery Disease in Japanese Individuals
Source: PLoS One. 2012 Sep 26;7(9):e46385. doi: 10.1371/journal.pone.0046385 (PMC3458872; doi:10.1371/journal.pone.0046385)
Supplement: Table S3 — Comparison of effect sizes for lipid between Japanese and Europeans (XLS) [file pone.0046385.s004.xls]

## Sheet: Suppl Table III
Table S3. Comparison of effect sizes for lipid between Japanese and Europeans
				Alleles (coded / other)	Coded allele freq.					LDL cholesterol						HDL cholesterol						Triglycerides											Pheterogeneity for target traitc		Reference (for Europeans)
								Japanese			Europeans			Japanese			Europeans			Japanese			Europeans
Gene	SNP	CHR	BP_ 36.3		Japanese	Europeans		BETA	SEM		BETA	SEM		BETA	SEM		BETA	SEM		BETA	SEM		BETA	SEM		Case	Control		OR0025	OR0975
PCSK9	rs11206510	1	55268627	T/C	0.947584	0.81		0.0211259	0.045329		0.09	0.02		-0.00525777	0.0452337		NA			0.0370717	0.0452131		NA			0.95245	0.94461	1.17454	0.921659	1.49745	(0.92–1.50)		0.16449		ref.9
ANGPLT3	rs10889353	1	62890784	A/C	0.851073	0.693		0.0448378	0.0283684		NA			-0.0113175	0.0282486		NA			0.116617	0.0281686		0.085	0.013									0.308143		ref.8
SORT1	rs611917	1	109616775	A/G	0.92963	0.787		0.251678	0.0382939		0.179044	0.0254127		-0.0222782	0.0382765		NA			0.0151699	0.0382746		NA			0.93625	0.92665	1.16266	0.93633	1.44342	(0.94–1.44)		0.114013		ref.10
APOB	rs676210	2	21085029	C/T	0.2688	0.76		-0.0311263	0.0228421		NA			-0.0676865	0.0227301		NA			7.89824e-05	0.0227323		0.086	0.015									0.00160621		ref.8
APOB	rs693	2	21085700	A/G	0.0486147	0.412		0.11998	0.0470463		0.14208	0.0207922		-0.0210131	0.0469148		NA			0.0413621	0.0468717		NA			0.04792	0.03895	1.242	0.9537	1.617	(0.95–1.62)		0.667441		ref.10
APOB	rs7575840	2	21126995	T/G	0.0972973	0.34		0.0732427	0.0341871		0.03	0.01		0.0368524	0.0340535		NA			-0.00625479	0.0340456		NA			0.0959	0.08795	1.1	0.9136	1.324	(0.91–1.32)		0.224743		ref.11
APOB	rs515135	2	21139562	C/T	0.892301	0.8		-0.0644397	0.0324367		0.16	0.02		0.00252163	0.0323008		NA			-0.00649596	0.0322599		NA			0.8803	0.892	0.891266			(0.75–1.06)		3.86836e-09		ref.9
APOB	rs754523	2	21165196	C/T	0.223375	0.309		-0.000647161	0.0241142		0.099	0.013		-0.0274342	0.023949		NA			-0.0200628	0.023942		NA										0.000275397		ref.8
GCKR	rs780094	2	27594741	A/G	0.55999	0.371		0.0144428	0.0205142		NA			-0.0260764	0.020398		NA			0.125742	0.0202912		0.103	0.011									0.324475		ref.8
AFF1	rs442177	4	88249285	A/C	0.522016	0.642		0.0372324	0.0202244		NA			-0.00885258	0.0201356		NA			0.0403979	0.0201283		0.034	0.006									0.788		ref.5
AFF1	rs236681a	4	88207532	G/T	0.349	0.378		0.0410123	0.0210033		NA			-0.0472532	0.0208845		NA			0.0481771	0.0208892		NA										—		N/A
HMGCR	rs3846662	5	74686840	G/A	0.523985	0.44		0.0845963	0.0201711		0.079	0.012		0.00597783	0.0201013		NA			0.0288592	0.0200855		NA			0.5189	0.5334	0.943396	0.847458	1.05064	(0.85–1.05)		0.811541		ref.8
BAZ1B_MLXIPL	rs2286276	7	72625290	G/A	0.898405	0.74		-0.0315142	0.0338049		NA			-0.142059	0.0335542		NA			0.091345	0.0335556		0.087	0.015									0.905899		ref.8
KLF14	rs4731702	7	130083924	C/T	0.697995	0.51		0.00594838	0.0220368		NA			-0.0311014	0.021939		NA			0.0371115	0.0219275		0.047611	0.0158703									0.698095		ref.14
LPL	rs269a	8	19857947	T/G	0.790382	0.823		-0.0120205	0.0247386		NA			-0.0836927	0.0246223		NA			0.102571	0.0246041		NA										—		N/A
LPL	rs328	8	19864004	C/G	0.870183	0.91		0.0377023	0.029355		NA			-0.211161	0.0291268		-0.169435	0.0367109		0.177922	0.0291501		0.185148	0.0356055									0.37 for HDL 0.88 for TG		ref.10
LPL	rs2197089	8	19870653	C/T	0.727479	0.42		0.0163011	0.0227475		NA			-0.114921	0.0225947		-0.0547527	NA		0.110936	0.0225836		0.0325682	NA									—		ref.6
TRIB1	rs6982636	8	126548497	A/G	0.488319	0.49		0.0083306	0.0200602		NA			-0.0292459	0.0199575		NA			0.0461847	0.019931		0.0712109	0.0213633									0.391686		ref.10
ABCA1	rs2066714a	9	106626574	A/G	0.372684	0.867		-0.00645885	0.0208332		NA			-0.0629838	0.0206918		NA			0.0342319	0.0206712		NA										—		N/A
ABCA1	rs2472386a	9	106641362	C/T	0.201696	0.682		0.00779138	0.0249585		NA			-0.0606516	0.0248349		NA			0.0538003	0.0248004		NA										—		N/A
ABCA1	rs2000069a	9	106675690	T/C	0.366	0.35		-0.00948913	0.0209767		NA			-0.0876538	0.0208413		NA			-0.00987638	0.0208653		NA										—		N/A
ABCA1	rs4149268	9	106687041	A/G	0.352566	0.36		-0.0132568	0.0209262		NA			-0.0903153	0.0207727		-0.0847174	0.0225913		-0.0176174	0.0207924		NA										0.855267		ref.10
ABCA1	rs2275545	9	106691347	G/A	0.0589158	0.13		-0.0713638	0.0428065		NA			-0.0718079	0.0425453		-0.0847174	0.033887		-0.0922932	0.0425339		NA										0.812391		ref.10
ABCA1	rs4149263a	9	106717110	T/C	0.831616	0.775		-0.0117428	0.0270099		NA			-0.0817006	0.0268549		NA			0.0289304	0.0268269		NA										—		N/A
ABO	rs507666	9	135139220	A/G	0.280199	0.2		0.0977278	0.0222583		0.101173	0.0165557		-0.0132563	0.0221839		NA			0.00731693	0.0221684		NA			0.2986	0.2931	1.027	0.9124	1.156	(0.91–1.16)		0.901149		ref.14
BUD13_APOA1-A5	rs180326	11	116129913	C/A	0.268902	0.14		0.0317671	0.0227794		NA			-0.108635	0.0224565		-0.17	0.03		0.224483	0.0222611		0.3	0.03									0.10 for HDL 0.043 for TG		ref.9
BUD13_APOA1-A5	rs3741301a	11	116136601	A/G	0.771868	0.518		0.0267709	0.0238877		NA			-0.0690753	0.0237624		NA			0.180428	0.0236255		NA										—		N/A
BUD13_APOA1-A5	rs662799	11	116168917	G/A	0.336966	0.06		0.0722722	0.0212788		NA			-0.191191	0.0209063		NA			0.321985	0.0205669		0.222185	0.0158703									0.000122178		ref.14
HNF1A	rs1169300	12	119915608	A/G	0.634	0.296		0.0216168	0.0202131		0.0736196	0.0122699		0.0172969	0.0201023		NA			-0.0167119	0.0200748		NA										0.0278603		ref.14
SCARB1	rs838867a	12	123839620	G/A	0.494	0.04		-0.0486143	0.020335		NA			0.0264345	0.0202522		NA			0.0541698	0.0202172		NA										—		N/A
LIPC	rs1532085	15	56470658	G/A	0.424777	0.59		-0.0326104	0.0203132		NA			-0.142468	0.0201325		-0.13	0.01		-0.0684661	0.0201802		NA										0.579147		ref.8
LIPC	rs1800588	15	56510967	C/T	0.503665	0.79		-0.0130105	0.0202216		NA			-0.157918	0.0199903		-0.112957	0.0480065		-0.0859857	0.0200285		NA										0.387257		ref.10
LIPC	rs261332	15	56514617	G/A	0.685377	0.81		-0.00232407	0.0219343		NA			-0.142	0.0217142		-0.055943	NA		-0.0536447	0.0217529		NA										—		ref.6
LIPC	rs11858164b	15	56530023	G/T	0.217555	0.527		0.0248447	0.0243203		NA			-0.150944	0.0240799		NA			-0.0499594	0.0241064		NA										—		N/A
CETP	rs3764261	16	55550825	G/T	0.799756	0.683		0.0435829	0.0253555		NA			-0.253802	0.0249821		-0.245	0.012		0.029761	0.0251523		NA										0.750805		ref.8
CETP	rs1800775	16	55552737	C/A	0.444561	0.521		0.0191416	0.0204434		NA			-0.0963159	0.0202993		-0.187	0.019		0.0222211	0.0203306		NA										0.00110807		ref.8
CETP	rs1532624	16	55562980	G/T	0.704486	0.568		0.0685158	0.0221057		NA			-0.187397	0.0218525		-0.213	0.01		0.0401655	0.021993		NA										0.286715		ref.8
CETP	rs2303790b	16	55574793	A/G	0.966783	1		0.207739	0.0566383		NA			-0.466045	0.0559749		NA			0.0308224	0.0563083		NA										—		N/A
LCAT	rs255049c	16	66570972	T/C	0.882	0.835		0.0164756	0.0278437		NA			-0.0560994	0.02764		-0.141196	0.0254152		-0.0166804	0.0276234		NA										0.0234334		ref.10
LIPG	rs4939883	18	45421212	T/C	0.203852	0.168		0.00963551	0.0250235		NA			-0.0619723	0.0249009		-0.103	0.015		-0.0017375	0.0249055		NA										0.158142		ref.8
LDLR	rs1122608b	19	11024601	G/T	0.881928	0.743		-0.0465307	0.0313135		NA			0.0364014	0.0311937		NA			-0.0413166	0.0311757		NA			0.8873	0.8834	1.03896	0.877193	1.23077	(0.88–1.23)		—		N/A
LDLR	rs11668477	19	11056030	A/G	0.850889	0.816		0.0229508	0.0281136		0.117	0.017		-0.0391097	0.027919		NA			-0.00231077	0.027935		NA										0.00420104		ref.8
LDLR	rs688	19	11088602	T/C	0.126395	0.45		0.0729922	0.030178		0.0861777	0.0163135		-0.0125715	0.0299487		NA			0.0440868	0.0299045		NA			0.1347	0.1213	1.127	0.9598	1.323	(0.96–1.32)		0.700711		ref.13
LDLR	rs1433099b	19	11103658	C/T	0.697646	0.735		0.0986375	0.0218081		NA			0.00899558	0.021737		NA			-0.0132546	0.0217196		NA			0.7377	0.7012	1.19875	1.06394	1.35062	(1.06–1.35)		—		N/A
APOE-C1	rs4803750	19	49939467	A/G	0.911088	0.947		-0.0185475	0.035552		0.251	0.029		0.0151943	0.035373		NA			0.00941604	0.0353482		NA										4.22602e-09		ref.8
APOE-C1	rs429358	19	50103781	C/T	0.0974821	0.14		0.220546	0.0347213		0.13	0.018		-0.153207	0.0345452		NA			0.14295	0.0344634		NA										0.0206031		ref.35
APOE-C1	rs7412	19	50103919	C/T	0.952206	0.922669		0.629357	0.0461443		0.441816	0.010631		-0.129883	0.046716		NA			-0.104899	0.0467074		NA			0.97059	0.93988	2.11104	1.60231	2.78087	(1.60–2.78)		7.48e-05		ref.35
APOE-C1	rs4420638	19	50114786	G/A	0.107074	0.16		0.187996	0.0331483		0.29	0.06		-0.114153	0.0329937		NA			0.10805	0.0329116		NA			0.1124	0.1093	1.032	0.8698	1.225	(0.87–1.23)		0.136733		ref.9
Proxy SNPs were genotyped at CELSR2 (rs646776 is replace by rs611917, r2=1 in JPT), BAZ1B_MLXIPL (rs17145738 is replace by rs2286276, r2=1 in JPT), TRIB1 (rs17321515 is replace by rs6982636, r2=0.956 in JPT), BUD13_APOA1-A5 (rs964184 is replace by rs180326, r2=0.913 in JPT), and ABCA1 (rs3890182 is replace by rs2275545, r2=1 in JPT).
aFive SNPs were selected from top hit association signals at the individual loci in our GWA study panel.
bFour SNPs were additionally selected because they were reported to show some evidence of association with lipid traits and/or CAD.
cAt each locus, effect sizes were compared between the ethnic groups for the trait originally reported in the corresponding study; at two loci (rs328 and rs180326), both HDL-C and triglycerides were tested for association.
BETA and SEM for the z-score of each trait are shown.
