# Supplementary material for: Association of Genetic Variants Influencing Lipid Levels with Coronary Artery Disease in Japanese Individuals
Source: PLoS One. 2012 Sep 26;7(9):e46385. doi: 10.1371/journal.pone.0046385 (PMC3458872; doi:10.1371/journal.pone.0046385)
Supplement: Table S4 — Independence of association signals by stepwise regression analysis (XLS) [file pone.0046385.s005.xls]

## Sheet: Suppl Table IV
Table S4. Independence of association signals by stepwise regression analysis
Table S4-1. Association with LDL-C at APOB
SNP	rs693			rs7575840			rs515135			Variable SNP(s)	Alleles (coded/ other)
Model	BETA	P		BETA	P		BETA	P
Single SNP	0.11998	0.0107945		—	—		—	—		rs693	A/G
Single SNP	—	—		0.0732427	0.0322098		—	—		rs7575840	T/G
Single SNP	—	—		—	—		-0.0644397	0.0470195		rs515135	C/T
Simultaneously included	0.093342	0.1187		0.038137	0.3815		-0.070954	0.0295		All 3 SNPs	—
Table S4-2. Association with HDL-C at LPL
SNP	rs269			rs328			rs2197089			Variable SNP(s)	Alleles (coded/ other)
Model	BETA	P		BETA	P		BETA	P
Single SNP	-0.0836927	0.000681519		—	—		—	—		rs269	T/G
Single SNP	—	—		-0.211161	4.82064e-13		—	—		rs328	C/G
Single SNP	—	—		—	—		-0.114921	3.7872e-07		rs2197089	C/T
Simultaneously included	0.005453	0.8475		-0.193536	5.47e-07		-0.026939	0.3536		All 3 SNPs	—
Table S4-3. Association with HDL-C at ABCA1
SNP	rs2066714			rs2472386			rs2000069			rs4149268			rs4149263			Variable SNP(s)	Alleles (coded/ other)
Model	BETA	P		BETA	P		BETA	P		BETA	P		BETA	P
Single SNP	-0.0629838	0.00234754		—	—		—	—		—	—		—	—		rs2066714	A/G
Single SNP	—	—		-0.0606516	0.0146332		—	—		—	—		—	—		rs2472386	C/T
Single SNP	—	—		—	—		-0.0876538	2.64761e-05		—	—		—	—		rs2000069	T/C
Single SNP	—	—		—	—		—	—		-0.0903153	1.40269e-05		—	—		rs4149268	A/G
Single SNP	—	—		—	—		—	—		—	—		-0.0817006	0.00236008		rs4149263	T/C
Simultaneously included	-0.033595	0.2235		-0.022945	0.482		-0.01211	0.7552		-0.077593	0.0404		-0.084665	0.0017		All 5 SNPs	—
Table S4-4. Association with triglycerides at BUD13-APOA1-A5
SNP	rs180326			rs3741301			rs662799			Variable SNP(s)	Alleles (coded/ other)
Model	BETA	P		BETA	P		BETA	P
Single SNP	0.0467555	1.09786e-23		—	—		—	—		rs180326	C/A
Single SNP	—	—		-0.0375797	2.65e-14		—	—		rs3741301	A/G
Single SNP	—	—		—	—		0.0670635	5.8403e-54		rs662799	G/A
Simultaneously included	-0.0402856	8.25795e-07		-0.011832	0.023433		0.0941087	3.32576e-33		All 3 SNPs	—
Table S4-5. Association with HDL-C at LIPC
SNP	rs1532085			rs1800588			rs261332			rs11858164			Variable SNP(s)	Alleles (coded/ other)
Model	BETA	P		BETA	P		BETA	P		BETA	P
Single SNP	-0.142468	1.6849e-12		—	—		—	—		—	—		rs1532085	G/A
Single SNP	—	—		-0.157918	3.41782e-15		—	—		—	—		rs1800588	C/T
Single SNP	—	—		—	—		-0.142	6.79684e-11		—	—		rs261332	G/A
Single SNP	—	—		—	—		—	—		-0.150944	3.95598e-10		rs11858164	G/T
Simultaneously included	-0.128252	2.44e-10		-0.092367	0.00139		-0.033353	0.25677		-0.082706	0.00251		All 4 SNPs	—
Table S4-6. Association with HDL-C at CETP
SNP	rs3764261			rs1800775			rs1532624			rs2303790			Variable SNP(s)	Alleles (coded/ other)
Model	BETA	P		BETA	P		BETA	P		BETA	P
Single SNP	-0.253802	5.16902e-24		—	—		—	—		—	—		rs3764261	G/T
Single SNP	—	—		-0.0963159	2.14591e-06		—	—		—	—		rs1800775	C/A
Single SNP	—	—		—	—		-0.187397	1.30272e-17		—	—		rs1532624	G/T
Single SNP	—	—		—	—		—	—		-0.466045	1.07131e-16		rs2303790	A/G
Simultaneously included	0.0185884	1.22884e-06		-0.000405139	0.875462		0.00752069	0.0331163		0.0447771	2.18085e-13		All 4 SNPs	—
Table S4-7. Association with LDL-C at LDLR
SNP	rs688			rs1433099			Variable SNP(s)	Alleles (coded/ other)
Model	BETA	P		BETA	P
Single SNP	0.0729922	0.0156111		—	—		rs688	T/C
Single SNP	—	—		0.0986375	6.24155e-06		rs1433099	C/T
Simultaneously included	0.043549	0.161		0.090652	5.56e-05		All 2 SNPs	—
Table S4-8. Association with LDL-C at APOE-C1
SNP	rs429358			rs7412			rs4420638			Variable SNP(s)	Alleles (coded/ other)
Model	BETA	P		BETA	P		BETA	P
Single SNP	0.220546	2.31945e-10		—	—		—	—		rs429358	C/T
Single SNP	—	—		0.629357	1.34743e-41		—	—		rs7412	C/T
Single SNP	—	—		—	—		0.187996	1.498e-08		rs4420638	G/A
Simultaneously included	0.222907	0.0132		0.610406	2.67335e-39		-0.035621	0.6772		All 3 SNPs	—
